# Supplementary material for: Effects of Isolated LAB on Chemical Composition, Fermentation Quality and Bacterial Community of Stipa grandis Silage
Source: Microorganisms. 2022 Dec 13;10(12):2463. doi: 10.3390/microorganisms10122463 (PMC9787380; doi:10.3390/microorganisms10122463)
Supplement: Supplementary file 1 [file microorganisms-10-02463-s001.zip]

Archive with 1 entries (1 files):
- microorganisms-2066909-supplementary.pdf
